# Supplementary material for: Exploration of the Shared Gene Signatures and Molecular Mechanisms Between Systemic Lupus Erythematosus and Pulmonary Arterial Hypertension: Evidence From Transcriptome Data
Source: Front Immunol. 2021 Jul 15;12:658341. doi: 10.3389/fimmu.2021.658341 (PMC8320323; doi:10.3389/fimmu.2021.658341)
Supplement: Supplementary file 3 [file Table_1.xls]

## Sheet: SLE
miRNA name	Evidence	Disease name	PMID	Description
hsa-let-7a	genetics_overexpression_promote	Systemic Lupus Erythematosus	24240124	our results suggest that overexpression of let-7a may contribute to hyperplasia and the proinflammatory response in SLE.
hsa-let-7d	circulation_biomarker_diagnosis_ns	Systemic Lupus Erythematosus	26225955	MicroRNA Profiling of B Cell Subsets from Systemic Lupus Erythematosus Patients Reveals Promising Novel Biomarkers.
hsa-let-7e	circulation_biomarker_diagnosis_ns	Systemic Lupus Erythematosus	26225955	MicroRNA Profiling of B Cell Subsets from Systemic Lupus Erythematosus Patients Reveals Promising Novel Biomarkers.
hsa-let-7e	other	Systemic Lupus Erythematosus	25912736	These data suggest that 17β-estradiol amplifies the activation of IFN-α signaling in B cells via IKKε by down-regulating the expression of let-7e-5p, miR-98-5p and miR-145a-5p. Our findings may provide a new perspective for understanding the mechanism underlying the gender difference in the prevalence of SLE.
hsa-mir-101-1	other	Systemic Lupus Erythematosus	23139385	MicroRNA-101, mitogen-activated protein kinases and mitogen-activated protein kinases phosphatase-1 in systemic lupus erythematosus
hsa-mir-101-2	other	Systemic Lupus Erythematosus	23139385	MicroRNA-101, mitogen-activated protein kinases and mitogen-activated protein kinases phosphatase-1 in systemic lupus erythematosus
hsa-mir-106a	circulation_biomarker_diagnosis_down	Systemic Lupus Erythematosus	23401079	Seven miRNAs were statistically significantly differentially expressed in plasma from patients with SLE. The expression of miRNA-142-3p (miR-142-3p) and miR-181a was increased, and the expression of miR-106a, miR-17, miR-20a, miR-203,and miR-92a was decreased
hsa-mir-1246	circulation_biomarker_diagnosis_down	Systemic Lupus Erythematosus	29873187	Although the levels of many miRNAs were unaffected after passage through the plasma adsorption membrane, expression of some miRNAs, including miR-1246, miR-4732-5p, and miR-6088 are declined
hsa-mir-125b-1	tissue_expression_down	Systemic Lupus Erythematosus	23305626	Further analysis showed that the down-regulation of miR-125b, mainly in T cells, was negatively correlated with lupus nephritis
hsa-mir-125b-2	tissue_expression_down	Systemic Lupus Erythematosus	23305626	Further analysis showed that the down-regulation of miR-125b, mainly in T cells, was negatively correlated with lupus nephritis
hsa-mir-126	circulation_biomarker_diagnosis_up	Systemic Lupus Erythematosus	22683424	miR-126 was specifically enriched only in the blood of the SLE patients
hsa-mir-126	epigenetics	Systemic Lupus Erythematosus	21165896	MicroRNA-126 regulates DNA methylation in CD4(+) T cells and contributes to systemic lupus erythematosus by targeting DNA methyltransferase 1.
hsa-mir-126	epigenetics	Systemic Lupus Erythematosus	21538319	MicroRNA-126 regulates DNA methylation in CD4+ T cells and contributes to systemic lupus erythematosus by targeting DNA methyltransferase 1.
hsa-mir-126	epigenetics	Systemic Lupus Erythematosus	23981988	The upregulation of miR-126 and its host gene EGFL7 expression in CD4+ T cells from SLE is associated with the hypomethylation of the EGFL7 promoter.
hsa-mir-126	target gene	Systemic Lupus Erythematosus	26531267	miRNA-126 expression is reduced in SLE patients. miRNA-126 may be involved in the initiation and development of SLE by inhibiting the production of IFN.
hsa-mir-128	circulation_biomarker_diagnosis_down	Systemic Lupus Erythematosus	29873766	miR-361-5p, miR-128-3p and miR-181a-2-3p expression was lower in patients with a high IFN signature (false discovery rate <0.05) as compared with patients with a low IFN signature and HCs.
hsa-mir-141	circulation_biomarker_diagnosis_down	Systemic Lupus Erythematosus	21372198	The serum levels of miR-200a, miR-200b, miR-200c, miR-429, miR-205 and miR-192, and urinary miR-200a, miR-200c, miR-141, miR-429 and miR-192 of SLE patients were lower than those of controls.
hsa-mir-142	circulation_biomarker_diagnosis_ns	Systemic Lupus Erythematosus	25399392	Circulating miRNA profiles are characteristic for SSc compared with both HC and SLE cases. Some of the predicted targets of the differentially regulated miRNA are of relevance for transforming growth factor-β signaling andfibrosis, but need to be validated in independent studies.
hsa-mir-142	circulation_biomarker_diagnosis_up	Systemic Lupus Erythematosus	23401079	Seven miRNAs were statistically significantly differentially expressed in plasma from patients with SLE. The expression of miRNA-142-3p (miR-142-3p) and miR-181a was increased, and the expression of miR-106a, miR-17, miR-20a, miR-203,and miR-92a was decreased
hsa-mir-142	epigenetics	Systemic Lupus Erythematosus	25661834	Data from this study suggest that MPA activates miR-142 and miR-146a expression through histone modification at the promoter region, which may partially explain the pharmacological mechanisms of MPA for SLE.
hsa-mir-142	other	Systemic Lupus Erythematosus	22549634	Decreased miR-142-3p/5p expression causes CD4(+) T cell activation and B cell hyperstimulation in systemic lupus erythematosus.
hsa-mir-145	circulation_biomarker_diagnosis_down	Systemic Lupus Erythematosus	23199328	Decreased microRNA(miR)-145 and increased miR-224 expression in T cells from patients with systemic lupus erythematosus involved in lupus immunopathogenesis
hsa-mir-145	circulation_biomarker_diagnosis_ns	Systemic Lupus Erythematosus	29246612	miR-145, miR-223 and miR-326 expression profile is a promising diagnostic biomarker for MS and NPSLE, but not for NMOSD
hsa-mir-145a	other	Systemic Lupus Erythematosus	25912736	These data suggest that 17β-estradiol amplifies the activation of IFN-α signaling in B cells via IKKε by down-regulating the expression of let-7e-5p, miR-98-5p and miR-145a-5p. Our findings may provide a new perspective for understanding the mechanism underlying the gender difference in the prevalence of SLE.
hsa-mir-146a	circulation_biomarker_diagnosis_up	Systemic Lupus Erythematosus	21529448	Increased Expression in Peripheral Blood Mononuclear Cells in Patients with Systemic Lupus Erythematosus.
hsa-mir-146a	epigenetics	Systemic Lupus Erythematosus	25661834	Data from this study suggest that MPA activates miR-142 and miR-146a expression through histone modification at the promoter region, which may partially explain the pharmacological mechanisms of MPA for SLE.
hsa-mir-146a	genetics_GWAS	Systemic Lupus Erythematosus	21738483	A functional variant in microRNA-146a promoter modulates its expression and confers disease risk for systemic lupus erythematosus.
hsa-mir-146a	genetics_GWAS	Systemic Lupus Erythematosus	22218224	The SNP (rs2431697) was associated with the microRNA-146a, where the risk allele correlates with lower expression of the miRNA.
hsa-mir-146a	genetics_GWAS	Systemic Lupus Erythematosus	24803388	Association of miR-146a polymorphisms with systemic lupus erythematosus: a meta-analysis.
hsa-mir-146a	genetics_GWAS	Systemic Lupus Erythematosus	25218914	The present meta-analysis suggests important roles for the mir-499 rs3746444 polymorphism in RA, especially in the Caucasian population and for miR-146a rs57095329 polymorphism in SLE.
hsa-mir-146a	other	Systemic Lupus Erythematosus	21952984	miR-146a has a role in the pathogenesis of systemic lupus erythematosus with atherosclerosis.
hsa-mir-146a	other	Systemic Lupus Erythematosus	24292724	STAT1 and miR-146a may be upregulated during inflammation and via proinflammatory cytokines and chemokines in SLE. Prolonged upregulation of STAT1 and miR-146a appears to play an important role in anemia in SLE patients.
hsa-mir-146a	other	Systemic Lupus Erythematosus	25349113	The miR-146a polymorphism and susceptibility to systemic lupus erythematosus and rheumatoid arthritis : a meta-analysis.
hsa-mir-146a	tissue_expression_ns	Systemic Lupus Erythematosus	28339495	MicroRNA expression profiles identify disease-specific alterations in systemic lupus erythematosus and primary Sjögren's syndrome.
hsa-mir-146a	tissue_expression_up	Systemic Lupus Erythematosus	21987229	The levels of urinary miR-146a and miR-155 in patients with SLE were significantly higher than that in healthy controls. Calcitriol treatment reduced the levels of urinary miR-155 in patients with SLE. The level of urinary miR-146a significantly correlated with estimated glomerular filtration rate. The level of urinary miR-155 significantly correlated with proteinuria and systemic lupus erythemat…
hsa-mir-146a	tissue_expression_up	Systemic Lupus Erythematosus	26315540	Type I IFN inhibits the maturation of miR-146a through the up-regulation of MCPIP-1, and thus contributes to the uncontrolled inflammation and excessive inflammatory gene expression in SLE.
hsa-mir-148a	tissue_expression_ns	Systemic Lupus Erythematosus	28339495	MicroRNA expression profiles identify disease-specific alterations in systemic lupus erythematosus and primary Sjögren's syndrome.
hsa-mir-150	circulation_biomarker_diagnosis_ns	Systemic Lupus Erythematosus	25399392	Circulating miRNA profiles are characteristic for SSc compared with both HC and SLE cases. Some of the predicted targets of the differentially regulated miRNA are of relevance for transforming growth factor-β signaling andfibrosis, but need to be validated in independent studies.
hsa-mir-150	target gene	Systemic Lupus Erythematosus	27940256	Enhanced expression of TREM-1 in splenic cDCs in lupus prone mice and it was modulated by miRNA-150.
hsa-mir-150	tissue_expression_ns	Systemic Lupus Erythematosus	28339495	MicroRNA expression profiles identify disease-specific alterations in systemic lupus erythematosus and primary Sjögren's syndrome.
hsa-mir-152	tissue_expression_ns	Systemic Lupus Erythematosus	28339495	MicroRNA expression profiles identify disease-specific alterations in systemic lupus erythematosus and primary Sjögren's syndrome.
hsa-mir-155	circulation_biomarker_diagnosis_ns	Systemic Lupus Erythematosus	25253569	Correcting the expression of miRNA-155 represses PP2Ac and enhances the release of IL-2 in PBMCs of juvenile SLE patients.
hsa-mir-155	other	Systemic Lupus Erythematosus	25929465	These findings provide new insight into the mechanism underlying decreased CD1d expression on B cells in SLE, suggesting that inhibition of inflammation may increase CD1d expression in B cells to ameliorate SLE via modulating iNKT cells.
hsa-mir-155	other	Systemic Lupus Erythematosus	26055806	We demonstrate that SLE patients have reduced IL-21 signaling capacity, decreased miR-155 levels, and increased SOCS1 levels compared to HCs.The reduced IL-21 signaling in SLE could be rescued by overexpression of miR-155,suggesting an important role for miR-155 in the reduced IL-21 signaling observed in SLE.
hsa-mir-155	other	Systemic Lupus Erythematosus	27697141	Follicular T helper cells and IL-21 in rheumatic diseases.
hsa-mir-155	other	Systemic Lupus Erythematosus	28665018	MiR-155*, miR-34b and miR-34a levels in T lymphocytes and corresponding MVs were deregulated in SLE when compared to healthy individuals
hsa-mir-155	target gene	Systemic Lupus Erythematosus	25775145	The results of the present study demonstrated for the first time that there is a differential expression and inverse correlation between the levels the miR-155, miR-17, and miR-181b and target molecules, AID and IFN-α mRNAs, in PBMCs of untreated SLE patients. These alterations may contribute to the pathogenesis of SLE.
hsa-mir-155	tissue_expression_ns	Systemic Lupus Erythematosus	28339495	MicroRNA expression profiles identify disease-specific alterations in systemic lupus erythematosus and primary Sjögren's syndrome.
hsa-mir-155	tissue_expression_up	Systemic Lupus Erythematosus	21987229	The levels of urinary miR-146a and miR-155 in patients with SLE were significantly higher than that in healthy controls. Calcitriol treatment reduced the levels of urinary miR-155 in patients with SLE. The level of urinary miR-146a significantly correlated with estimated glomerular filtration rate. The level of urinary miR-155 significantly correlated with proteinuria and systemic lupus erythemat…
hsa-mir-155	tissue_expression_up	Systemic Lupus Erythematosus	28779021	IFN-α impairs insulin-mediated NO production, and altered gene expression resulted from eNOS instability, possibly due to enhanced miR-155 expression
hsa-mir-15b	circulation_biomarker_diagnosis_down	Systemic Lupus Erythematosus	30008716	the downregulated expression of miR-19b, miR-25, miR-93, and miR-15b was associated with SLE disease activity (P < 0.05) while miR-15b and miR-22 expressions were significantly lower in SLE patients with low estimate glomerular filtration rate
hsa-mir-15b	tissue_expression_down	Systemic Lupus Erythematosus	26144250	Moreover, we determined that the expression level of CCND3 was higher, while miR-15b was significantly lower in the B cells from SLE patients and B6.
hsa-mir-16	circulation_biomarker_diagnosis_ns	Systemic Lupus Erythematosus	25399392	Circulating miRNA profiles are characteristic for SSc compared with both HC and SLE cases. Some of the predicted targets of the differentially regulated miRNA are of relevance for transforming growth factor-β signaling andfibrosis, but need to be validated in independent studies.
hsa-mir-16	tissue_expression_ns	Systemic Lupus Erythematosus	28339495	MicroRNA expression profiles identify disease-specific alterations in systemic lupus erythematosus and primary Sjögren's syndrome.
hsa-mir-17	circulation_biomarker_diagnosis_down	Systemic Lupus Erythematosus	23129428	Dual downregulation of microRNA 17-5p and E2F1 transcriptional factor in pediatric systemic lupus erythematosus patients
hsa-mir-17	circulation_biomarker_diagnosis_down	Systemic Lupus Erythematosus	23401079	Seven miRNAs were statistically significantly differentially expressed in plasma from patients with SLE. The expression of miRNA-142-3p (miR-142-3p) and miR-181a was increased, and the expression of miR-106a, miR-17, miR-20a, miR-203,and miR-92a was decreased
hsa-mir-17	target gene	Systemic Lupus Erythematosus	25775145	The results of the present study demonstrated for the first time that there is a differential expression and inverse correlation between the levels the miR-155, miR-17, and miR-181b and target molecules, AID and IFN-α mRNAs, in PBMCs of untreated SLE patients. These alterations may contribute to the pathogenesis of SLE.
hsa-mir-17	target gene	Systemic Lupus Erythematosus	26175399	Targeting E2F1 and c-Myc expression by microRNA-17-5p represses interferon-stimulated gene MxA in peripheral blood mononuclear cells of pediatric systemic lupus erythematosus patients.
hsa-mir-181	circulation_biomarker_diagnosis_up	Systemic Lupus Erythematosus	23401079	Seven miRNAs were statistically significantly differentially expressed in plasma from patients with SLE. The expression of miRNA-142-3p (miR-142-3p) and miR-181a was increased, and the expression of miR-106a, miR-17, miR-20a, miR-203,and miR-92a was decreased
hsa-mir-181a	circulation_biomarker_diagnosis_down	Systemic Lupus Erythematosus	29873766	miR-361-5p, miR-128-3p and miR-181a-2-3p expression was lower in patients with a high IFN signature (false discovery rate <0.05) as compared with patients with a low IFN signature and HCs.
hsa-mir-181a	circulation_biomarker_diagnosis_ns	Systemic Lupus Erythematosus	27816459	MicroRNA-21, microRNA-181a and microRNA-196a as potential biomarkers in adult Egyptian patients with systemic lupus erythematosus.
hsa-mir-181a-1	tissue_expression_down	Systemic Lupus Erythematosus	21385555	miR-181-a was significantly downregulated in SLE pediatrics as compared to healthy controls.
hsa-mir-181a-2	tissue_expression_down	Systemic Lupus Erythematosus	21385555	miR-181-a was significantly downregulated in SLE pediatrics as compared to healthy controls.
hsa-mir-181b	target gene	Systemic Lupus Erythematosus	25775145	The results of the present study demonstrated for the first time that there is a differential expression and inverse correlation between the levels the miR-155, miR-17, and miR-181b and target molecules, AID and IFN-α mRNAs, in PBMCs of untreated SLE patients. These alterations may contribute to the pathogenesis of SLE.
hsa-mir-181c	circulation_biomarker_diagnosis_ns	Systemic Lupus Erythematosus	26225955	MicroRNA Profiling of B Cell Subsets from Systemic Lupus Erythematosus Patients Reveals Promising Novel Biomarkers.
hsa-mir-18b	circulation_biomarker_diagnosis_ns	Systemic Lupus Erythematosus	26225955	MicroRNA Profiling of B Cell Subsets from Systemic Lupus Erythematosus Patients Reveals Promising Novel Biomarkers.
hsa-mir-192	circulation_biomarker_diagnosis_down	Systemic Lupus Erythematosus	21372198	The serum levels of miR-200a, miR-200b, miR-200c, miR-429, miR-205 and miR-192, and urinary miR-200a, miR-200c, miR-141, miR-429 and miR-192 of SLE patients were lower than those of controls.
hsa-mir-196a	circulation_biomarker_diagnosis_ns	Systemic Lupus Erythematosus	27816459	MicroRNA-21, microRNA-181a and microRNA-196a as potential biomarkers in adult Egyptian patients with systemic lupus erythematosus.
hsa-mir-19b	circulation_biomarker_diagnosis_down	Systemic Lupus Erythematosus	30008716	the downregulated expression of miR-19b, miR-25, miR-93, and miR-15b was associated with SLE disease activity (P < 0.05) while miR-15b and miR-22 expressions were significantly lower in SLE patients with low estimate glomerular filtration rate
hsa-mir-19b-1	other	Systemic Lupus Erythematosus	21794077	Down-regulation of miR-19b and miR-20a observed in patients with SLE and SAF could contribute to increase TF expression and thus provoke the hypercoagulable state characteristic of these patients.
hsa-mir-200a	circulation_biomarker_diagnosis_down	Systemic Lupus Erythematosus	21372198	The serum levels of miR-200a, miR-200b, miR-200c, miR-429, miR-205 and miR-192, and urinary miR-200a, miR-200c, miR-141, miR-429 and miR-192 of SLE patients were lower than those of controls.
hsa-mir-200b	circulation_biomarker_diagnosis_down	Systemic Lupus Erythematosus	21372198	The serum levels of miR-200a, miR-200b, miR-200c, miR-429, miR-205 and miR-192, and urinary miR-200a, miR-200c, miR-141, miR-429 and miR-192 of SLE patients were lower than those of controls.
hsa-mir-200c	circulation_biomarker_diagnosis_down	Systemic Lupus Erythematosus	21372198	The serum levels of miR-200a, miR-200b, miR-200c, miR-429, miR-205 and miR-192, and urinary miR-200a, miR-200c, miR-141, miR-429 and miR-192 of SLE patients were lower than those of controls.
hsa-mir-203	circulation_biomarker_diagnosis_down	Systemic Lupus Erythematosus	23401079	Seven miRNAs were statistically significantly differentially expressed in plasma from patients with SLE. The expression of miRNA-142-3p (miR-142-3p) and miR-181a was increased, and the expression of miR-106a, miR-17, miR-20a, miR-203,and miR-92a was decreased
hsa-mir-205	circulation_biomarker_diagnosis_down	Systemic Lupus Erythematosus	21372198	The serum levels of miR-200a, miR-200b, miR-200c, miR-429, miR-205 and miR-192, and urinary miR-200a, miR-200c, miR-141, miR-429 and miR-192 of SLE patients were lower than those of controls.
hsa-mir-20a	circulation_biomarker_diagnosis_down	Systemic Lupus Erythematosus	23401079	Seven miRNAs were statistically significantly differentially expressed in plasma from patients with SLE. The expression of miRNA-142-3p (miR-142-3p) and miR-181a was increased, and the expression of miR-106a, miR-17, miR-20a, miR-203,and miR-92a was decreased
hsa-mir-20a	other	Systemic Lupus Erythematosus	21794077	Down-regulation of miR-19b and miR-20a observed in patients with SLE and SAF could contribute to increase TF expression and thus provoke the hypercoagulable state characteristic of these patients.
hsa-mir-21	circulation_biomarker_diagnosis_ns	Systemic Lupus Erythematosus	26225955	MicroRNA Profiling of B Cell Subsets from Systemic Lupus Erythematosus Patients Reveals Promising Novel Biomarkers.
hsa-mir-21	circulation_biomarker_diagnosis_ns	Systemic Lupus Erythematosus	27816459	MicroRNA-21, microRNA-181a and microRNA-196a as potential biomarkers in adult Egyptian patients with systemic lupus erythematosus.
hsa-mir-21	circulation_biomarker_diagnosis_ns	Systemic Lupus Erythematosus	30105262	miR-22-3pΔCT and miR-21-5pΔCT, were negatively correlated with caspase-10 levels, which may repress extrinsic apoptosis and increase cell survival
hsa-mir-21	circulation_biomarker_diagnosis_up	Systemic Lupus Erythematosus	24659142	Plasma miR-21 in SLE patients from Central China is overexpressed.Since circulating miR-21 is aberrantly expressed in many diseases, the applying of it as a disease biomarker should be considered carefully.
hsa-mir-21	circulation_biomarker_diagnosis_up	Systemic Lupus Erythematosus	27510529	miR-21 was high expressed in SLE patients compared to their first-degree relatives and controls.
hsa-mir-21	other	Systemic Lupus Erythematosus	27697141	Follicular T helper cells and IL-21 in rheumatic diseases.
hsa-mir-21	other	Systemic Lupus Erythematosus	28039018	Estrogen-regulated STAT1 activation promotes TLR8 expression to facilitate signaling via microRNA-21 in systemic lupus erythematosus.
hsa-mir-21	target gene	Systemic Lupus Erythematosus	21602271	miR-21 regulates aberrant T cell responses through regulation of PDCD4 expression.Upregulated miR-21 affects PDCD4 expression and regulates aberrant T cell responses in human SLE.
hsa-mir-21	therapeutic target	Systemic Lupus Erythematosus	23506112	Though the exact roles of miR-21 in autoimmune diseases have not been fully elucidated, targeting miR-21 may serve as a promising therapy
hsa-mir-21	tissue_expression_ns	Systemic Lupus Erythematosus	28339495	MicroRNA expression profiles identify disease-specific alterations in systemic lupus erythematosus and primary Sjögren's syndrome.
hsa-mir-210	circulation_biomarker_diagnosis_ns	Systemic Lupus Erythematosus	28560518	miR-210 expression in PBMCs from patients with systemic lupus erythematosus and rheumatoid arthritis.
hsa-mir-22	circulation_biomarker_diagnosis_down	Systemic Lupus Erythematosus	30008716	the downregulated expression of miR-19b, miR-25, miR-93, and miR-15b was associated with SLE disease activity (P < 0.05) while miR-15b and miR-22 expressions were significantly lower in SLE patients with low estimate glomerular filtration rate
hsa-mir-22	circulation_biomarker_diagnosis_ns	Systemic Lupus Erythematosus	30105262	miR-22-3pΔCT and miR-21-5pΔCT, were negatively correlated with caspase-10 levels, which may repress extrinsic apoptosis and increase cell survival
hsa-mir-221	circulation_biomarker_diagnosis_ns	Systemic Lupus Erythematosus	27835701	High-Throughput Sequencing Reveals Circulating miRNAs as Potential Biomarkers of Kidney Damage in Patients with Systemic Lupus Erythematosus.
hsa-mir-223	circulation_biomarker_diagnosis_ns	Systemic Lupus Erythematosus	25399392	Circulating miRNA profiles are characteristic for SSc compared with both HC and SLE cases. Some of the predicted targets of the differentially regulated miRNA are of relevance for transforming growth factor-β signaling andfibrosis, but need to be validated in independent studies.
hsa-mir-223	circulation_biomarker_diagnosis_ns	Systemic Lupus Erythematosus	26225955	MicroRNA Profiling of B Cell Subsets from Systemic Lupus Erythematosus Patients Reveals Promising Novel Biomarkers.
hsa-mir-223	circulation_biomarker_diagnosis_ns	Systemic Lupus Erythematosus	29246612	miR-145, miR-223 and miR-326 expression profile is a promising diagnostic biomarker for MS and NPSLE, but not for NMOSD
hsa-mir-223	tissue_expression_ns	Systemic Lupus Erythematosus	28339495	MicroRNA expression profiles identify disease-specific alterations in systemic lupus erythematosus and primary Sjögren's syndrome.
hsa-mir-224	circulation_biomarker_diagnosis_up	Systemic Lupus Erythematosus	23199328	Decreased microRNA(miR)-145 and increased miR-224 expression in T cells from patients with systemic lupus erythematosus involved in lupus immunopathogenesis
hsa-mir-224	tissue_expression_ns	Systemic Lupus Erythematosus	28339495	MicroRNA expression profiles identify disease-specific alterations in systemic lupus erythematosus and primary Sjögren's syndrome.
hsa-mir-25	circulation_biomarker_diagnosis_down	Systemic Lupus Erythematosus	30008716	the downregulated expression of miR-19b, miR-25, miR-93, and miR-15b was associated with SLE disease activity (P < 0.05) while miR-15b and miR-22 expressions were significantly lower in SLE patients with low estimate glomerular filtration rate
hsa-mir-26a	circulation_biomarker_diagnosis_ns	Systemic Lupus Erythematosus	26225955	MicroRNA Profiling of B Cell Subsets from Systemic Lupus Erythematosus Patients Reveals Promising Novel Biomarkers.
hsa-mir-29b	circulation_biomarker_diagnosis_ns	Systemic Lupus Erythematosus	26225955	MicroRNA Profiling of B Cell Subsets from Systemic Lupus Erythematosus Patients Reveals Promising Novel Biomarkers.
hsa-mir-29b-1	epigenetics	Systemic Lupus Erythematosus	23142053	MicroRNA-29b contributes to DNA hypomethylation of CD4+ T cells in systemic lupus erythematosus by indirectly targeting DNA methyltransferase 1
hsa-mir-29b-2	epigenetics	Systemic Lupus Erythematosus	23142053	MicroRNA-29b contributes to DNA hypomethylation of CD4+ T cells in systemic lupus erythematosus by indirectly targeting DNA methyltransferase 1
hsa-mir-29c	circulation_biomarker_diagnosis_ns	Systemic Lupus Erythematosus	26225955	MicroRNA Profiling of B Cell Subsets from Systemic Lupus Erythematosus Patients Reveals Promising Novel Biomarkers.
hsa-mir-3074	circulation_biomarker_diagnosis_ns	Systemic Lupus Erythematosus	27835701	High-Throughput Sequencing Reveals Circulating miRNAs as Potential Biomarkers of Kidney Damage in Patients with Systemic Lupus Erythematosus.
hsa-mir-30a	target gene	Systemic Lupus Erythematosus	23450709	MicroRNA-30a promotes B cell hyperactivity in patient with SLE by direct interaction with LYN
hsa-mir-31	circulation_biomarker_diagnosis_down	Systemic Lupus Erythematosus	27510529	The results revealed that miR-31 was lower expressed, while miR-21 was high expressed in SLE patients compared to their first-degree relatives and controls.
hsa-mir-31	other	Systemic Lupus Erythematosus	22736314	microRNA-31 is a novel regulator contributing to impaired IL-2 production in T cells from patients with systemic lupus erythematosus.
hsa-mir-31	other	Systemic Lupus Erythematosus	27405090	Its own regulation is disrupted during the onset and progression of cancer and autoimmune disorders such as psoriasis and systemic lupus erythematosus.
hsa-mir-3148	target gene	Systemic Lupus Erythematosus	23468661	MicroRNA-3148 Modulates Allelic Expression of Toll-Like Receptor 7 Variant Associated with Systemic Lupus Erythematosus
hsa-mir-324	circulation_biomarker_diagnosis_ns	Systemic Lupus Erythematosus	26225955	MicroRNA Profiling of B Cell Subsets from Systemic Lupus Erythematosus Patients Reveals Promising Novel Biomarkers.
hsa-mir-326	circulation_biomarker_diagnosis_ns	Systemic Lupus Erythematosus	29246612	miR-145, miR-223 and miR-326 expression profile is a promising diagnostic biomarker for MS and NPSLE, but not for NMOSD
hsa-mir-326	tissue_expression_ns	Systemic Lupus Erythematosus	28339495	MicroRNA expression profiles identify disease-specific alterations in systemic lupus erythematosus and primary Sjögren's syndrome.
hsa-mir-328	circulation_biomarker_diagnosis_ns	Systemic Lupus Erythematosus	26225955	MicroRNA Profiling of B Cell Subsets from Systemic Lupus Erythematosus Patients Reveals Promising Novel Biomarkers.
hsa-mir-335	circulation_biomarker_diagnosis_ns	Systemic Lupus Erythematosus	26225955	MicroRNA Profiling of B Cell Subsets from Systemic Lupus Erythematosus Patients Reveals Promising Novel Biomarkers.
hsa-mir-342	tissue_expression_ns	Systemic Lupus Erythematosus	28339495	MicroRNA expression profiles identify disease-specific alterations in systemic lupus erythematosus and primary Sjögren's syndrome.
hsa-mir-345	circulation_biomarker_diagnosis_ns	Systemic Lupus Erythematosus	26225955	MicroRNA Profiling of B Cell Subsets from Systemic Lupus Erythematosus Patients Reveals Promising Novel Biomarkers.
hsa-mir-34a	other	Systemic Lupus Erythematosus	28665018	MiR-155*, miR-34b and miR-34a levels in T lymphocytes and corresponding MVs were deregulated in SLE when compared to healthy individuals
hsa-mir-34b	other	Systemic Lupus Erythematosus	28665018	MiR-155*, miR-34b and miR-34a levels in T lymphocytes and corresponding MVs were deregulated in SLE when compared to healthy individuals
hsa-mir-361	circulation_biomarker_diagnosis_down	Systemic Lupus Erythematosus	29873766	miR-361-5p, miR-128-3p and miR-181a-2-3p expression was lower in patients with a high IFN signature (false discovery rate <0.05) as compared with patients with a low IFN signature and HCs.
hsa-mir-362	circulation_biomarker_diagnosis_ns	Systemic Lupus Erythematosus	26225955	MicroRNA Profiling of B Cell Subsets from Systemic Lupus Erythematosus Patients Reveals Promising Novel Biomarkers.
hsa-mir-365	circulation_biomarker_diagnosis_ns	Systemic Lupus Erythematosus	26225955	MicroRNA Profiling of B Cell Subsets from Systemic Lupus Erythematosus Patients Reveals Promising Novel Biomarkers.
hsa-mir-371b	circulation_biomarker_diagnosis_ns	Systemic Lupus Erythematosus	30304699	Serum miRNA-371b-5p and miRNA-5100 act as biomarkers for systemic lupus erythematosus.
hsa-mir-380	circulation_biomarker_diagnosis_ns	Systemic Lupus Erythematosus	27835701	High-Throughput Sequencing Reveals Circulating miRNAs as Potential Biomarkers of Kidney Damage in Patients with Systemic Lupus Erythematosus.
hsa-mir-410	genetics_overexpression_suppress	Systemic Lupus Erythematosus	27351906	overexpression of miR-410 significantly reduced the expression levels of IL-10.
hsa-mir-429	circulation_biomarker_diagnosis_down	Systemic Lupus Erythematosus	21372198	The serum levels of miR-200a, miR-200b, miR-200c, miR-429, miR-205 and miR-192, and urinary miR-200a, miR-200c, miR-141, miR-429 and miR-192 of SLE patients were lower than those of controls.
hsa-mir-4732	circulation_biomarker_diagnosis_down	Systemic Lupus Erythematosus	29873187	Although the levels of many miRNAs were unaffected after passage through the plasma adsorption membrane, expression of some miRNAs, including miR-1246, miR-4732-5p, and miR-6088 are declined
hsa-mir-494	circulation_biomarker_diagnosis_ns	Systemic Lupus Erythematosus	26225955	MicroRNA Profiling of B Cell Subsets from Systemic Lupus Erythematosus Patients Reveals Promising Novel Biomarkers.
hsa-mir-5100	circulation_biomarker_diagnosis_ns	Systemic Lupus Erythematosus	30304699	Serum miRNA-371b-5p and miRNA-5100 act as biomarkers for systemic lupus erythematosus.
hsa-mir-532	circulation_biomarker_diagnosis_ns	Systemic Lupus Erythematosus	26225955	MicroRNA Profiling of B Cell Subsets from Systemic Lupus Erythematosus Patients Reveals Promising Novel Biomarkers.
hsa-mir-556	circulation_biomarker_diagnosis_ns	Systemic Lupus Erythematosus	27835701	High-Throughput Sequencing Reveals Circulating miRNAs as Potential Biomarkers of Kidney Damage in Patients with Systemic Lupus Erythematosus.
hsa-mir-569	genetics_GWAS	Systemic Lupus Erythematosus	21162035	Association of a functional polymorphism in the 3' untranslated region of SPI1 with systemic lupus erythematosus.
hsa-mir-569	genetics_GWAS	Systemic Lupus Erythematosus	21360505	rs1057233 alters a target sequence for microRNA hsa-miR-569 (miR-569).
hsa-mir-579	circulation_biomarker_diagnosis_ns	Systemic Lupus Erythematosus	26225955	MicroRNA Profiling of B Cell Subsets from Systemic Lupus Erythematosus Patients Reveals Promising Novel Biomarkers.
hsa-mir-6088	circulation_biomarker_diagnosis_down	Systemic Lupus Erythematosus	29873187	Although the levels of many miRNAs were unaffected after passage through the plasma adsorption membrane, expression of some miRNAs, including miR-1246, miR-4732-5p, and miR-6088 are declined
hsa-mir-629	circulation_biomarker_diagnosis_ns	Systemic Lupus Erythematosus	26225955	MicroRNA Profiling of B Cell Subsets from Systemic Lupus Erythematosus Patients Reveals Promising Novel Biomarkers.
hsa-mir-638	circulation_biomarker_diagnosis_ns	Systemic Lupus Erythematosus	25399392	Circulating miRNA profiles are characteristic for SSc compared with both HC and SLE cases. Some of the predicted targets of the differentially regulated miRNA are of relevance for transforming growth factor-β signaling andfibrosis, but need to be validated in independent studies.
hsa-mir-7	other	Systemic Lupus Erythematosus	27450756	The clearest case is one circRNA CDR1as that serves as sponge of miR-7.
hsa-mir-744	circulation_biomarker_diagnosis_ns	Systemic Lupus Erythematosus	26225955	MicroRNA Profiling of B Cell Subsets from Systemic Lupus Erythematosus Patients Reveals Promising Novel Biomarkers.
hsa-mir-758	circulation_biomarker_diagnosis_ns	Systemic Lupus Erythematosus	27835701	High-Throughput Sequencing Reveals Circulating miRNAs as Potential Biomarkers of Kidney Damage in Patients with Systemic Lupus Erythematosus.
hsa-mir-92a	circulation_biomarker_diagnosis_down	Systemic Lupus Erythematosus	23401079	Seven miRNAs were statistically significantly differentially expressed in plasma from patients with SLE. The expression of miRNA-142-3p (miR-142-3p) and miR-181a was increased, and the expression of miR-106a, miR-17, miR-20a, miR-203,and miR-92a was decreased
hsa-mir-93	circulation_biomarker_diagnosis_down	Systemic Lupus Erythematosus	30008716	the downregulated expression of miR-19b, miR-25, miR-93, and miR-15b was associated with SLE disease activity (P < 0.05) while miR-15b and miR-22 expressions were significantly lower in SLE patients with low estimate glomerular filtration rate
hsa-mir-98	other	Systemic Lupus Erythematosus	25912736	These data suggest that 17β-estradiol amplifies the activation of IFN-α signaling in B cells via IKKε by down-regulating the expression of let-7e-5p, miR-98-5p and miR-145a-5p. Our findings may provide a new perspective for understanding the mechanism underlying the gender difference in the prevalence of SLE.

## Sheet: PAH
miRNA name	Evidence	Disease name	PMID	Description
hsa-let-7b	circulation_biomarker_diagnosis_ns	Pulmonary Hypertension	30013141	dysregulations in miRNAs let-7b-5p, -7c-5p, miR-1307-3p, -185-3p, -8084, -331-3p and -210-3p may be detrimental for the development and function of the lungs and pulmonary vasculature
hsa-let-7c	circulation_biomarker_diagnosis_ns	Pulmonary Hypertension	30013141	dysregulations in miRNAs let-7b-5p, -7c-5p, miR-1307-3p, -185-3p, -8084, -331-3p and -210-3p may be detrimental for the development and function of the lungs and pulmonary vasculature
hsa-let-7g	target gene	Pulmonary Hypertension	27889560	MicroRNA let-7g inhibited hypoxia-induced proliferation of PASMCs via G0/G1 cell cycle arrest by targeting c-myc.
hsa-mir-124	epigenetics	Pulmonary Hypertension	24385500	Deacetylation of MicroRNA-124 in fibroblasts: role in pulmonary hypertension.
hsa-mir-124	target gene	Pulmonary Hypertension	28972001	Metabolic and Proliferative State of Vascular Adventitial Fibroblasts in Pulmonary Hypertension Is Regulated Through a MicroRNA-124/PTBP1 (Polypyrimidine Tract Binding Protein 1)/Pyruvate Kinase Muscle Axis.
hsa-mir-1246	tissue_expression_down	Pulmonary Hypertension	23717609	We identified several novel downregulated miRNAs (miR-451, miR-1246) and upregulated miRNAs (miR-23b, miR-130a and miR-191) in the circulation of PH subjects.
hsa-mir-130	other	Pulmonary Hypertension	25505270	olecular cross-talk among the diverse cellular populations involved in PH.
hsa-mir-130	other	Pulmonary Hypertension	26565914	Matrix Remodeling Promotes Pulmonary Hypertension through Feedback Mechanoactivation of the YAP/TAZ-miR-130/301 Circuit.
hsa-mir-1307	circulation_biomarker_diagnosis_ns	Pulmonary Hypertension	30013141	dysregulations in miRNAs let-7b-5p, -7c-5p, miR-1307-3p, -185-3p, -8084, -331-3p and -210-3p may be detrimental for the development and function of the lungs and pulmonary vasculature
hsa-mir-130a	other	Pulmonary Hypertension	25681685	These data suggest that miRNA family miR-130 plays an important role in the repression of CDKN1A by hypoxia.miR-130 enhances hypoxia-induced smooth muscle proliferation and might be involved in the development of right ventricular hypertrophy and vascular remodeling in pulmonary hypertension.
hsa-mir-130a	target gene	Pulmonary Hypertension	28514291	Role of microRNA-130a in the pathogeneses of obstructive sleep apnea hypopnea syndrome-associated pulmonary hypertension by targeting the GAX gene.
hsa-mir-130a	tissue_expression_up	Pulmonary Hypertension	23717609	We identified several novel downregulated miRNAs (miR-451, miR-1246) and upregulated miRNAs (miR-23b, miR-130a and miR-191) in the circulation of PH subjects.
hsa-mir-130b	therapeutic target	Pulmonary Hypertension	25763574	miRNAs with established etiologic roles in PH showed context-dependent changes in tissue and circulating levels, which were not consistent across rodent models and human PAH. This suggests different miRNA-dependent mechanisms may contribute to experimental and clinical PH,complicating potential diagnostic and therapeutic applications amenable to these miRNAs.
hsa-mir-138	target gene	Pulmonary Hypertension	27648837	MicroRNA-138 and MicroRNA-25 Down-regulate Mitochondrial Calcium Uniporter, Causing the Pulmonary Arterial Hypertension Cancer Phenotype.
hsa-mir-143	transcription factor target	Pulmonary Hypertension	26311719	MiR-143-3p modulated both cellular and exosome-mediated responses in pulmonary vascular cells, whereas inhibition of miR-143-3p blocked experimental pulmonary hypertension. Taken together, these findings confirm an important role for the miR-143/145 cluster in PAH pathobiology.
hsa-mir-145	other	Pulmonary Hypertension	23713859	Other microRNAs, such as miR-145, miR-21 and the miR17/92 cluster, have been associated with the disrupted BMPR2 pathway.
hsa-mir-145	therapeutic target	Pulmonary Hypertension	25763574	miRNAs with established etiologic roles in PH showed context-dependent changes in tissue and circulating levels, which were not consistent across rodent models and human PAH. This suggests different miRNA-dependent mechanisms may contribute to experimental and clinical PH,complicating potential diagnostic and therapeutic applications amenable to these miRNAs.
hsa-mir-145	therapeutic target	Pulmonary Hypertension	25979327	AntimiR-145 reduced the degree of pulmonary arteriopathy, reduced the severity of pulmonary hypertension, and reduced the degree of cardiac dysfunction.
hsa-mir-146a	genetics_GWAS	Pulmonary Hypertension	26202355	the results of this study demonstrate that the rs2910164 CC and GC genotype is associated with a decreased risk of pulmonary hypertension, which could be attributed to defective miRNA processing and compromised ability to inhibit production of COX-2 and PGI2.
hsa-mir-17	other	Pulmonary Hypertension	23114789	MEX suppressed the hypoxic activation of signal transducer and activator of transcription 3 (STAT3) and the upregulation of the miR-17 superfamily of microRNA clusters, whereas it increased lung levels of miR-204, a key microRNA, the expression of which is decreased in human pulmonary hypertension.
hsa-mir-17	other	Pulmonary Hypertension	23713859	Other microRNAs, such as miR-145, miR-21 and the miR17/92 cluster, have been associated with the disrupted BMPR2 pathway.
hsa-mir-17	target gene	Pulmonary Hypertension	27640178	Upregulated miR-17 Regulates Hypoxia-Mediated Human Pulmonary Artery Smooth Muscle Cell Proliferation and Apoptosis by Targeting Mitofusin 2.
hsa-mir-17	therapeutic target	Pulmonary Hypertension	25763574	miRNAs with established etiologic roles in PH showed context-dependent changes in tissue and circulating levels, which were not consistent across rodent models and human PAH. This suggests different miRNA-dependent mechanisms may contribute to experimental and clinical PH,complicating potential diagnostic and therapeutic applications amenable to these miRNAs.
hsa-mir-18	other	Pulmonary Hypertension	23713859	Other microRNAs, such as miR-145, miR-21 and the miR17/92 cluster, have been associated with the disrupted BMPR2 pathway.
hsa-mir-185	circulation_biomarker_diagnosis_ns	Pulmonary Hypertension	30013141	dysregulations in miRNAs let-7b-5p, -7c-5p, miR-1307-3p, -185-3p, -8084, -331-3p and -210-3p may be detrimental for the development and function of the lungs and pulmonary vasculature
hsa-mir-191	tissue_expression_up	Pulmonary Hypertension	23717609	We identified several novel downregulated miRNAs (miR-451, miR-1246) and upregulated miRNAs (miR-23b, miR-130a and miR-191) in the circulation of PH subjects.
hsa-mir-199a	tissue_expression_up	Pulmonary Hypertension	27162619	All 4 miRNAs were upregulated in the lung and right ventricle
hsa-mir-199a-2	therapeutic target	Pulmonary Hypertension	25389292	a potential therapeutic approach whereby fenofibrate-induced miR-199a2 expression can ameliorate PH by reduction of ET-1 levels.
hsa-mir-199b	other	Pulmonary Hypertension	29906222	This study describes a novel microRNA signature of adaptive right ventricular hypertrophy, with particular attention to miR-199b and miR-29a
hsa-mir-19a	other	Pulmonary Hypertension	23713859	Other microRNAs, such as miR-145, miR-21 and the miR17/92 cluster, have been associated with the disrupted BMPR2 pathway.
hsa-mir-19b-1	other	Pulmonary Hypertension	23713859	Other microRNAs, such as miR-145, miR-21 and the miR17/92 cluster, have been associated with the disrupted BMPR2 pathway.
hsa-mir-204	other	Pulmonary Hypertension	23713859	Recent studies demonstrated the role of miR-204 and miR- 206 in pulmonary artery smooth muscle cell (PASMC) proliferation.
hsa-mir-204	other	Pulmonary Hypertension	24270264	We also showed that PARP-1 activation accounts for miR-204 downregulation (quantitative reverse transcription polymerase chain reaction) and the subsequent activation of the transcription factors nuclear factor of activated T cells and hypoxia-inducible factor 1-伪 in PAH-PASMCs, previously shown to be critical for PAH in several models.
hsa-mir-204	other	Pulmonary Hypertension	25006436	Novel research shows that miR-204, a microRNA recently found to be notably downregulated through induction of PARP-1 (poly [ADP-ribose] polymerase 1) by excessive DNA damage in PAH, inhibits activation of STAT3.
hsa-mir-204	other	Pulmonary Hypertension	27438705	Its pathological functions have been observed in a few diseases including pulmonary arterial hypertension, diabetes, and various types of cancers.
hsa-mir-204	target gene	Pulmonary Hypertension	26224795	BRD4 expression in PAH is microRNA-204 dependent
hsa-mir-204	target gene	Pulmonary Hypertension	27149112	miR-204 diminution promotes RUNX2 up-regulation
hsa-mir-204	therapeutic target	Pulmonary Hypertension	25763574	miRNAs with established etiologic roles in PH showed context-dependent changes in tissue and circulating levels, which were not consistent across rodent models and human PAH. This suggests different miRNA-dependent mechanisms may contribute to experimental and clinical PH,complicating potential diagnostic and therapeutic applications amenable to these miRNAs.
hsa-mir-204	tissue_expression_down	Pulmonary Hypertension	23114789	MEX suppressed the hypoxic activation of signal transducer and activator of transcription 3 (STAT3) and the upregulation of the miR-17 superfamily of microRNA clusters, whereas it increased lung levels of miR-204, a key microRNA, the expression of which is decreased in human pulmonary hypertension.
hsa-mir-206	circulation_biomarker_diagnosis_ns	Pulmonary Hypertension	28554172	The Circulating MicroRNA-206 Level Predicts the Severity of Pulmonary Hypertension in Patients with Left Heart Diseases.
hsa-mir-206	other	Pulmonary Hypertension	23713859	Recent studies demonstrated the role of miR-204 and miR- 206 in pulmonary artery smooth muscle cell (PASMC) proliferation.
hsa-mir-20a	other	Pulmonary Hypertension	23713859	Other microRNAs, such as miR-145, miR-21 and the miR17/92 cluster, have been associated with the disrupted BMPR2 pathway.
hsa-mir-21	genetics_knock down_promote	Pulmonary Hypertension	24732886	In vivo, genetic deletion of microRNA-21 in mice (miR-21(-/-) mice) resulted in functional activation of the PDCD4/caspase-3 axis in the pulmonary tissues, leading to the onset of progressive PH.
hsa-mir-21	other	Pulmonary Hypertension	23713859	Other microRNAs, such as miR-145, miR-21 and the miR17/92 cluster, have been associated with the disrupted BMPR2 pathway.
hsa-mir-21	target gene	Pulmonary Hypertension	26208095	these results demonstrate that PPARγ ligands regulate proliferative responses to hypoxia by preventing hypoxic increases in miR-21 and reductions in PTEN. These findings further clarify molecular mechanisms that support targeting PPARγ to attenuate pathogenic derangements in PH.
hsa-mir-21	therapeutic target	Pulmonary Hypertension	25763574	miRNAs with established etiologic roles in PH showed context-dependent changes in tissue and circulating levels, which were not consistent across rodent models and human PAH. This suggests different miRNA-dependent mechanisms may contribute to experimental and clinical PH,complicating potential diagnostic and therapeutic applications amenable to these miRNAs.
hsa-mir-21	transcription factor target	Pulmonary Hypertension	28522568	Peroxisome proliferator-activated receptor-γ enhances human pulmonary artery smooth muscle cell apoptosis through microRNA-21 and programmed cell death 4.
hsa-mir-210	circulation_biomarker_diagnosis_ns	Pulmonary Hypertension	30013141	dysregulations in miRNAs let-7b-5p, -7c-5p, miR-1307-3p, -185-3p, -8084, -331-3p and -210-3p may be detrimental for the development and function of the lungs and pulmonary vasculature
hsa-mir-210	other	Pulmonary Hypertension	25825391	Genetic and hypoxic alterations of the microRNA-210-ISCU1/2 axis promote iron-sulfur deficiency and pulmonary hypertension.
hsa-mir-210	therapeutic target	Pulmonary Hypertension	25851536	Despite expanding treatment options to ameliorate patients' symptoms, PAH remains a devastating disease with a poor long-term prognosis.
hsa-mir-22	circulation_biomarker_diagnosis_ns	Pulmonary Hypertension	30090067	Circulating MicroRNA Markers for Pulmonary Hypertension in Supervised Exercise Intervention and Nightly Oxygen Intervention.
hsa-mir-223	other	Pulmonary Hypertension	26084306	miR-223 reverses experimental pulmonary arterial hypertension.
hsa-mir-223	other	Pulmonary Hypertension	26201953	MicroRNAs and PARP: co-conspirators with ROS in pulmonary hypertension. Focus on miR-223 reverses experimental pulmonary arterial hypertension.
hsa-mir-223	other	Pulmonary Hypertension	26815432	Inhibition of miR-223 did not attenuate MCT PAH, whereas human prostacyclin synthase overexpression restored miRNA levels in MCT PAH to levels detected in naive rats. These data may establish a paradigm linking attenuation of PAH to restoration of BMPR2 signaling.
hsa-mir-23a	target gene	Pulmonary Hypertension	29864909	MiR-23a regulates the proliferation and migration of human pulmonary artery smooth muscle cells (HPASMCs) through targeting BMPR2/Smad1 signaling.
hsa-mir-23b	tissue_expression_up	Pulmonary Hypertension	23717609	We identified several novel downregulated miRNAs (miR-451, miR-1246) and upregulated miRNAs (miR-23b, miR-130a and miR-191) in the circulation of PH subjects.
hsa-mir-25	target gene	Pulmonary Hypertension	27648837	MicroRNA-138 and MicroRNA-25 Down-regulate Mitochondrial Calcium Uniporter, Causing the Pulmonary Arterial Hypertension Cancer Phenotype.
hsa-mir-26a	other	Pulmonary Hypertension	24328779	miR-26a linked to pulmonary hypertension by global assessment of circulating extracellular microRNAs.
hsa-mir-27a	other	Pulmonary Hypertension	27612006	Peroxisome Proliferator-Activated Receptor γ Regulates the V-Ets Avian Erythroblastosis Virus E26 Oncogene Homolog 1/microRNA-27a Axis to Reduce Endothelin-1 and Endothelial Dysfunction in the Sickle Cell Mouse Lung.
hsa-mir-27b	therapeutic target	Pulmonary Hypertension	25795136	We showed that miR-27b plays a role endothelial function and NO release and elucidated a potential mechanism by which miR-27b regulates Hsp90-eNOS and NO signaling by modulating PPARγ expression, providing potential therapeutic targets for the treatment of PAH.
hsa-mir-29	therapeutic target	Pulmonary Hypertension	26487756	16αOHE promotes the development of HPAH via upregulation of miR-29, which alters molecular and functional indexes of energy metabolism. Antagonism of miR-29 improves in vivo and in vitro features of HPAH and reveals a possible novel therapeutic target.
hsa-mir-29a	other	Pulmonary Hypertension	29906222	This study describes a novel microRNA signature of adaptive right ventricular hypertrophy, with particular attention to miR-199b and miR-29a
hsa-mir-29b	target gene	Pulmonary Hypertension	29662889	Effect of miR-29b on the Proliferation and Apoptosis of Pulmonary Artery Smooth Muscle Cells by Targeting Mcl-1 and CCND2
hsa-mir-301	other	Pulmonary Hypertension	25505270	olecular cross-talk among the diverse cellular populations involved in PH.
hsa-mir-301	other	Pulmonary Hypertension	26565914	Matrix Remodeling Promotes Pulmonary Hypertension through Feedback Mechanoactivation of the YAP/TAZ-miR-130/301 Circuit.
hsa-mir-30c	therapeutic target	Pulmonary Hypertension	25882492	These data suggest that the down-regulation of miR-30c accounts for the up-regulation of PDGFRβ expression, and subsequent activation of PDGF signaling results in the hypoxia-induced PASMC proliferation and phenotype switching. Therefore,increasing miR-30c expression levels could be explored as a potential new therapy for hypoxia-induced PAH.
hsa-mir-331	circulation_biomarker_diagnosis_ns	Pulmonary Hypertension	30013141	dysregulations in miRNAs let-7b-5p, -7c-5p, miR-1307-3p, -185-3p, -8084, -331-3p and -210-3p may be detrimental for the development and function of the lungs and pulmonary vasculature
hsa-mir-34	genetics_overexpression_suppress	Pulmonary Hypertension	27302634	miR-34a overexpression down-regulated platelet-derived growth factor receptor alpha (PDGFRA) expression, which is a key factor in PAH development.
hsa-mir-34a	circulation_biomarker_diagnosis_down	Pulmonary Hypertension	29431643	Circulatory miR-34a-3p expression is decreased in both patients with PAH and preclinical models of PAH
hsa-mir-371b	target gene	Pulmonary Hypertension	30387816	miR‑371b‑5p inhibits endothelial cell apoptosis in monocrotaline‑induced pulmonary arterial hypertension via PTEN/PI3K/Akt signaling pathways.
hsa-mir-424	therapeutic target	Pulmonary Hypertension	25763574	miRNAs with established etiologic roles in PH showed context-dependent changes in tissue and circulating levels, which were not consistent across rodent models and human PAH. This suggests different miRNA-dependent mechanisms may contribute to experimental and clinical PH,complicating potential diagnostic and therapeutic applications amenable to these miRNAs.
hsa-mir-451	circulation_biomarker_diagnosis_ns	Pulmonary Hypertension	29795360	Plasma miR-451 with echocardiography serves as a diagnostic reference for pulmonary hypertension.
hsa-mir-451	other	Pulmonary Hypertension	25006399	In conclusion, transient inhibition of miR-451 attenuated the development of PAH in hypoxia-exposed rats.
hsa-mir-451	tissue_expression_down	Pulmonary Hypertension	23717609	We identified several novel downregulated miRNAs (miR-451, miR-1246) and upregulated miRNAs (miR-23b, miR-130a and miR-191) in the circulation of PH subjects.
hsa-mir-451a	circulation_biomarker_diagnosis_ns	Pulmonary Hypertension	30090067	Circulating MicroRNA Markers for Pulmonary Hypertension in Supervised Exercise Intervention and Nightly Oxygen Intervention.
hsa-mir-503	therapeutic target	Pulmonary Hypertension	25763574	miRNAs with established etiologic roles in PH showed context-dependent changes in tissue and circulating levels, which were not consistent across rodent models and human PAH. This suggests different miRNA-dependent mechanisms may contribute to experimental and clinical PH,complicating potential diagnostic and therapeutic applications amenable to these miRNAs.
hsa-mir-637	target gene	Pulmonary Hypertension	27794186	Downregulation of microRNA-637 Increases Risk of Hypoxia-Induced Pulmonary Hypertension by Modulating Expression of Cyclin Dependent Kinase 6 (CDK6) in Pulmonary Smooth Muscle Cells.
hsa-mir-648	transcription factor target	Pulmonary Hypertension	25403488	These studies provide a novel link wherein PlGF-mediated downregulation of PAX5 attenuates miR-648 expression leading to increased ET-1 levels that are known to induce PHT in SCA.
hsa-mir-8084	circulation_biomarker_diagnosis_ns	Pulmonary Hypertension	30013141	dysregulations in miRNAs let-7b-5p, -7c-5p, miR-1307-3p, -185-3p, -8084, -331-3p and -210-3p may be detrimental for the development and function of the lungs and pulmonary vasculature
hsa-mir-9	genetics_overexpression_promote	Pulmonary Hypertension	24615545	Knockdown of miR-9 followed by hypoxia exposure attenuated PASMCs proliferation and enhanced the expression of contractile genes in vascular smooth muscle cells (VSMCs), while overexpression of miR-9 in normoxia promoted a proliferative phenotype in PASMCs.
hsa-mir-92-1	other	Pulmonary Hypertension	23713859	Other microRNAs, such as miR-145, miR-21 and the miR17/92 cluster, have been associated with the disrupted BMPR2 pathway.
hsa-mir-96	other	Pulmonary Hypertension	25871906	Increased 5-HT1BR expression may be a consequence of decreased miRNA-96 expression in female patient human pulmonary artery smooth muscle cell(PASMCs), and this may contribute to the development of pulmonary arterial hypertension (PAH).
hsa-mir-98	therapeutic target	Pulmonary Hypertension	26098770	The results of this study show that PPARγ regulates miR-98 to modulate ET-1 expression and PAEC proliferation. These results further clarify molecular mechanisms by which PPARγ participates in PH pathogenesis and therapy.
